# Supplementary material for: The converse to Bergmann's rule in bumblebees, a phylogenetic approach
Source: Ecol Evol. 2016 Aug 2;6(17):6160–9. doi: 10.1002/ece3.2321 (PMC5016639; doi:10.1002/ece3.2321)
Supplement: Supplementary file 2 — Table S2. GenBank accession numbers for the Bombus taxa and outgroups considered to build the phylogeny used for comparative analysis (see Cameron et al. 2007). [file ECE3-6-6160-s002.xlsx]

## Sheet: Hoja1
Species	16S	ArgK	EF1a	Opsin	PEPCK
B. affinis	DQ787961	DQ788391	DQ7881441	AY739451	EF050860
B. appositus	DQ787965	DQ788395	DQ788148	DQ788314	EF050986
B. ardens	DQ787966	AF492897	DQ7881491	AF493031	EF050823
B. ashtoni	DQ787969	AF492857	AF4929241	AF492991	EF050978
B. atratus	AY268398	DQ788398	DQ7881521	AY268376	EF050943
B. atripes	DQ787971	DQ788399	DQ7881531	--	EF050964
B. auricomus	DQ787972	--	AY7395451	AY739454	EF051014
B. balteatus	DQ787974	DQ788402	DQ7881571	AY739455	EF050870
B. barbutellus	DQ787975	DQ788403	DQ7881581	DQ788318	EF050972
B. beaticola	--	AF492896	AF4929631	AF493030	--
B. bifarius	AY737325	AF492876	AF4929431	AF493010	EF050838
B. bimaculatus	DQ787978	DQ788405	DQ7881611	AY739456	EF050847
B. bohemicus	DQ787980	AF492858	JF6991731	AF492992	EF050979
B. borealis	DQ787981	AF492909	AF4929761	AF493043	EF050987
B. brachycephalus	DQ787982	DQ788407	DQ7881631	DQ788319	EF050889
B. brasiliensis	AY268400	--	DQ7881641	AY268378	EF050950
B. californicus	AY268401	DQ788410	DQ7881671	AY268379	EF050957
B. caliginosus	AY737329	AF492901	AF4929681	AF493035	EF050853
B. campestris	DQ787986	AF492860	AF4929271	AF492994	EF050974
B. centralis	DQ787987	DQ788411	DQ7881691	AY739459	EF050852
B. citrinus	DQ787990	--	DQ7881711	DQ788322	EF050975
B. crotchii	DQ787994	AF492906	AF4929731	AF493040	EF050882
B. dahlbomii	DQ787996	AF492864	AF4929311	AF492998	EF050940
B. diligens	AY268404	DQ788419	DQ7881791	AY268382	EF050955
B. diversus	DQ788000	AF492894	AF4929612	AF493028	EF051010
B. ephippiatus	DQ788002	DQ788422	DQ7881821	AY739462	EF050844
B. fernaldae	DQ788006	AF492859	AF4929261	AF492993	EF050969
B. fervidus	AY268406	AF492863	AF4929301	AF492997	EF050958
B. flavifrons	DQ788011	AF492882	AF4929491	AF493016	EF050850
B. fraternus	DQ788013	AF492907	AF4929741	AF493041	EF050884
B. frigidus	DQ788014	DQ788431	DQ7881921	AY739466	EF050811
B. funebris	DQ788016	DQ788433	DQ7881941	DQ788334	EF050883
B. funerarius	EF032356	EF032415	EF0323781	EF032396	EF051012
B. griseocollis	DQ788018	AF492905	AF4929721	AF493039	--
B. honshuensis	--	AF492895	AF492962	AF493029	--
B. hortorum	DQ788024	AF492853	DQ7882001	AF492987	EF050999
B. huntii	DQ788027	AF492911	DQ7882031	AF493045	EF050840
B. hyperboreus	DQ788028	DQ788440	DQ7882041	AY739470	EF050868
B. hypnorum	DQ788029	EF032401	DQ7882051	AF493013	EF050826
B. hypocrita	DQ788030	AF492889	DQ7882061	AF493023	EF050864
B. ignitus	DQ788031	AF492898	DQ7882071	AF493032	EF050866
B. impatiens	DQ788033	AF492875	DQ7882091	AF493009	--
B. insularis	DQ788038	AF492908	AF4929751	AF493042	EF050976
B. jonellus	DQ788039	DQ788446	DQ7882141	AY739473	EF050814
B. lapidarius	DQ788045	AF492871	DQ7882191	AF493005	EF050902
B. lapponicus	DQ788046	DQ788452	DQ7882201	DQ788345	EF050845
B. lucorum	DQ788050	DQ788456	DQ7882241	AF493021	EF050862
B. medius	AY268407	DQ788459	DQ7882281	AY268385	EF050951
B. melaleucus	DQ787960	DQ788460	DQ788143	DQ788311	EF050876
B. melanopygus	DQ788055	AF492877	DQ7882291	AF493011	EF050849
B. mesomelas	DQ788058	EF032414	DQ7882311	AF493003	EF050938
B. mexicanus	AY268408	DQ788461	DQ7882321	AY268386	EF050952
B. mixtus	DQ788060	AF492880	DQ7882341	AF493014	EF050816
B. morio	AY268409	DQ788467	DQ7882391	AY268387	EF050941
B. morrisoni	DQ788065	DQ788468	AY2671361	DQ788350	EF050880
B. nevadensis	DQ788069	DQ788471	DQ7882431	DQ788352	EF051015
B. occidentalis	DQ788074	DQ788476	DQ788248	AY739486	EF050858
B. pennsylvanicus	EF032352	EF032412	DQ7882531	AF492996	EF050948
B. perplexus	DQ788079	AF492878	AF4929451	AF493012	--
B. polaris	DQ788083	AF492903	AF4929701	AF493037	--
B. pratorum	DQ788087	AF492899	AF4929661	AF493033	--
B. pseudobaicalensis	EF032357	AY267171	EF0323721	AY267155	--
B. pullatus	AY268411	DQ788486	DQ7882611	AY268389	EF050945
B. quadricolor	DQ788090	DQ788488	DQ7882631	DQ788363	EF050966
B. robustus	DQ788093	EF032405	DQ7882661	DQ788366	EF050877
B. rubicundus	DQ788094	DQ788491	DQ788267	DQ788367	EF050888
B. rufocinctus	DQ788097	AF492900	AF4929671	AF493034	EF050892
B. rupestris	DQ788099	AF492861	AF4929281	AF492995	EF050983
B. schrencki	AF364828	AF492866	AF4929331	AF493000	EF050931
B. sichelii	DQ788103	DQ788496	DQ7882731	DQ788371	EF050900
B. sitkensis	DQ788105	DQ788498	DQ7882751	AY739490	EF050817
B. sonorus	DQ822475	DQ788500	DQ7882771	AY268390	EF050946
B. steindachneri	AY268413	DQ788502	DQ7882801	AY268391	EF050953
B. subterraneus	DQ788109	AF492893	AF4929601	AF493027	EF050989
B. suckleyi	DQ788110	DQ788503	DQ7882821	DQ788374	EF050981
B. sylvarum	DQ788114	DQ788506	DQ7882851	DQ788376	EF050918
B. sylvicola	DQ788116	DQ788508	DQ7882871	AY739493	EF050846
B. ternarius	DQ788117	AF492912	AF4929791	AF493046	EF050839
B. terrestris	DQ788118	AF492888	DQ7882881	AF493022	EF050865
B. terricola	DQ788119	AF492885	AF4929521	AF493019	EF050859
B. transversalis	AY268414	DQ788510	DQ7882911	AY268392	EF050944
B. vagans	DQ788125	DQ788512	DQ7882931	DQ788380	EF050854
B. vandykei	DQ788126	AF492915	DQ788294	AF493049	EF050851
B. variabilis	AY268419	DQ788513	DQ788295	AY268397	EF050977
B. vestalis	DQ788128	DQ788515	DQ7882971	AY739495	EF050980
B. veteranus	DQ788129	DQ788516	DQ7882981	DQ788382	EF050919
B. volucelloides	DQ788131	AY267165	AY2671331	AY267149	--
B. vosnesenskii	DQ788133	AF492913	AF4929801	AF493047	--
B. waltoni	DQ788134	DQ788519	DQ7883021	DQ788385	EF051022
B. weisi	AY268415	DQ788520	DQ7883031	AY268393	EF050961
B. wilmattae	DQ788136	DQ788521	DQ7883041	AY739496	EF050843
B. wurflenii	DQ788137	AF492873	DQ7883051	AF493007	EF050914
E. boliviensis	DQ788139	DQ788523	DQ7883071	DQ788387	EF051029
G. thoracica	DQ788140	DQ788524	DQ7883081	DQ788388	EF051023
H. itama	DQ788141	DQ788525	DQ788309	DQ788389	EF051024
T. amazonensis	DQ788142	DQ788526	DQ7883101	DQ788390	EF051025
